# Supplementary material for: Contrasting trends of PM2.5 and surface-ozone concentrations in China from 2013 to 2017
Source: Natl Sci Rev. 2020 Feb 28;7(8):1331–9. doi: 10.1093/nsr/nwaa032 (PMC8288972; doi:10.1093/nsr/nwaa032)
Supplement: nwaa032_Supplemental_Files [file nwaa032_supplemental_files.zip]

Archive with 1 entries (1 files):
- support _material_AMS_Measurement.xlsx
