# Supplementary material for: Contrasting trends of PM2.5 and surface-ozone concentrations in China from 2013 to 2017
Source: Natl Sci Rev. 2020 Feb 28;7(8):1331–9. doi: 10.1093/nsr/nwaa032 (PMC8288972; doi:10.1093/nsr/nwaa032)
Supplement: nwaa032_Supplemental_Files [file nwaa032_supplemental_files.zip › support _material_AMS_Measurement.xlsx]

## Sheet: Sheet1
AMS measurement periods
01/01/2013-30/01/2013
01/08/2013-30/08/2013
01/10/2013-31/12/2013
01/01/2014-05/02/2014
19/08/2014-31/12/2014
01/01/2015-01/02/2015
11/08/2015-31/12/2015
01/01/2016-30/12/2016
01/01/2017-15/03/2017
18/07/2017-15/09/2017
27/09/2017-28/10/2017
